# Supplementary material for: The Evolutionary History of Siphonophore Tentilla: Novelties, Convergence, and Integration
Source: Integr Org Biol. 2021 May 26;3(1):obab019. doi: 10.1093/iob/obab019 (PMC8331849; doi:10.1093/iob/obab019)
Supplement: obab019_Supplementary_Data [file obab019_supplementary_data.zip]

Archive with 4 entries (4 files):
- Organismal_supplement_postreview.pdf
- SM16-slides_catalog_measured.pdf
- SM17-species_data.pdf
- SM17-species_data.tsv
