# Supplementary material for: The Evolutionary History of Siphonophore Tentilla: Novelties, Convergence, and Integration
Source: Integr Org Biol. 2021 May 26;3(1):obab019. doi: 10.1093/iob/obab019 (PMC8331849; doi:10.1093/iob/obab019)
Supplement: obab019_Supplementary_Data [file obab019_supplementary_data.zip › SM17-species_data.tsv]

Species	N	Heteroneme free length µm	Heteroneme width µm	Heteroneme volume µm3	Heteroneme shaft free length µm	Heteroneme shaft width µm	Heteroneme number	Haploneme free length µm	Haploneme width µm	Desmoneme length µm	Desmoneme width µm	Rhopaloneme length µm	Rhopaloneme width µm	Cnidoband length µm	Cnidoband free length µm	Cnidoband width µm	Haploneme row number	Tentacle width µm	Pedicle width µm	Elastic strand width µm	Involucrum length µm	Cnidoband coiledness	Heteroneme elongation	Haploneme elongation	Desmoneme elongation	Rhopaloneme elongation	Heteroneme shaft extension	Heteroneme/Cnidoband length	Total heteroneme volume µm3	Total haploneme volume µm3	log Total nematocyst volume	Haploneme surface area:volume
Abyla bicarinata	1	111.20	7.80	3542.37	76.50		8.00	59.20	9.30	18.60	11.80	12.70	3.20	308.30	308.30	50.90	7		16.30	12.20	0.00	1.00	14.26	6.37	1.58	3.97	1.45	0.36	28338.94	88874.42	11.67	0.50
Abylopsis tetragona	5	132.90±10.96	13.82±1.62	14487.09±3868.23	84.44±13.28	5.30±0.62	9.60±0.98	41.74±4.17	8.42±0.90	19.40±2.10	12.92±1.87	15.08±1.97	3.98±0.57	578.84±83.77	619.00±89.97	58.18±3.33	7	43.68±7.29	24.40±3.26	13.92±3.04	75.74±21.05	1.07±0.01	10.09±1.27	5.05±0.41	1.60±0.20	3.89±0.31	1.86±0.52	0.23±0.03	143262.09±48176.59	130946.61±42940.59	12.31±0.33	0.59±0.07
Agalma clausi	1	80.00	14.90	9299.55	52.30	10.40	8.00	45.60	6.20	8.60	5.30	7.20	1.90	274.80	850.50	123.60	18	175.20	43.40	24.40	662.60	3.09	5.37	7.35	1.62	3.79	1.53	0.09	74396.44	125901.08	12.21	0.76
Agalma elegans	5	107.72±6.84	16.66±0.69	15967.91±2041.91	76.46±4.65	5.96±0.55	10.40±1.50	31.90±1.91	4.80±0.27	5.42±0.22	4.50±0.24	7.62±0.43	2.00±0.11	342.88±46.62	1338.74±131.87	66.68±6.04	13±0.77	90.10±6.71	60.66±6.87	22.68±2.67	336.44±19.17	3.98±0.18	6.47±0.32	6.68±0.36	1.21±0.06	3.82±0.13	1.43±0.12	0.08±0.01	165284.89±29261.67	104900.73±6708.06	12.47±0.13	0.99±0.05
Agalma okenii	5	114.40±10.44	20.24±1.06	25067.26±3755.95	62.10±7.26	6.24±0.98	49.00±5.17	53.80±2.73	9.32±0.86	6.70±0.40	4.82±0.47	8.56±1.13	2.24±0.39	789.90±87.84	4333.94±387.63	107.26±8.19	13.60±0.40	112.58±10.29	53.24±7.65	24.74±1.35	866.06±98.37	5.63±0.59	5.67±0.49	5.96±0.64	1.41±0.06	4.18±0.77	1.89±0.13	0.03±0.00	1211423.09±208348.04	1154217.39±179183.71	14.63±0.15	0.52±0.04
Amphicaryon earnesti	1	18.90	9.60	912.02			4.00	17.50	4.00	5.40	5.10	9.90	2.20	57.40	62.20	26.30	7					1.08	1.97	4.38	1.06	4.50		0.30	3648.08	2279.75	8.69	1.19
Apolemia lanosa	5	22.41±1.45	14.47±0.46	2493.14±289.19	35.88±7.39	3.65±0.46												51.30±5.24					1.55±0.08				0.82±0.26	22405.00±1454.14			7.79±0.12
Apolemia rubriversa	5	17.56±3.92	10.24±1.57	1378.98±838.95	24.22±3.24	2.48±0.43												28.66±10.06					1.66±0.09				0.75±0.14	17560.00±3919.90			6.72±0.44
Apolemia uvaria	1	20.90	12.80	1792.94	36.60	3.20												76.10					1.63				0.57	20900.00			7.49
Athorybia rosacea	5	40.40±3.48	15.00±0.92	5002.25±909.85	35.28±3.49	4.90±0.97	11.60±3.25	24.88±1.45	4.50±0.08	7.92±1.05	6.32±1.23	7.50±0.38	2.18±0.14	188.72±36.34	385.18±82.55	54.00±2.43	10±1.18	92.68±9.92	53.12±12.87	9.70±0.99	154.68±16.67	2.01±0.25	2.68±0.12	5.52±0.25	1.31±0.09	3.49±0.24	1.16±0.08	0.12±0.02	68786.90±23946.59	22879.57±5287.26	11.09±0.46	1.05±0.01
Bargmannia amoena	5	88.16±4.13	62.66±2.72	185304.98±23180.03	62.96±5.73	13.24±0.85	8.40±1.81	14.28±2.60	12.02±1.67					2549.62±1020.73	3782.32±1698.80	95.94±17.52	6.40±1.60	201.52±35.61	60.80±7.29		0.00	1.34±0.10	1.41±0.02	1.18±0.12			1.44±0.11	0.06±0.02	1648782.82±515923.18	525559.68±369599.94	14.30±0.37	0.51±0.06
Bargmannia elongata	6	89.34±3.42	60.38±2.96	175290.02±25580.05	62.52±5.55	9.82±0.83	3.60±0.37	8.20±0.83	6.88±0.70					1584.24±421.17	2232.76±611.33	40.50±5.27	5.60±0.89	199.28±28.02	60.34±14.83		0.00	1.43±0.09	1.48±0.04	1.20±0.07			1.47±0.10	0.07±0.02	643747.91±127495.89	74646.42±31768.31	13.37±0.22	0.86±0.08
Bargmannia lata	1	158.60	114.10	1081120.52	135.60	19.10	12.00	17.80	13.70					4297.10	12682.70	100.40	7		145.70		0.00	2.95	1.39	1.30			1.17	0.01	12973446.22	1619387.98	16.50	0.40
Bassia bassensis	1	73.80	10.30	4099.50	49.80	2.90	8.00	41.60	6.80	19.90	10.00	10.00	3.40	224.80	237.40	53.30	7	37.10	26.20	8.60	26.10	1.06	7.17	6.12	1.99	2.94	1.48	0.31	32795.97	35162.65	11.13	0.69
Bathyphysa conifera	1						0.00	21.80	20.80									2000.00						1.05								0.28
Cardianecta parchelion	1	42.00	13.20	3831.75	16.70	4.50		34.90	4.80	15.30	12.40			537.60		41.30	9		91.70	33.80	727.20		3.18	7.27	1.23		2.51				8.25	0.98
Ceratocymba dentata	1	154.30	13.20	14077.11	138.00	3.60	18.00	37.40	7.10	12.90	6.80	10.80	3.40	416.60	416.60			44.80	43.10	6.60	0.00	1.00	11.69	5.27	1.90	3.18	1.12	0.37	253387.93	57922.57	12.65	0.67
Ceratocymba leuckarti	1	108.00	9.30	4890.91	94.10	2.70	8.00	45.40	8.20	17.40	8.70	13.40	3.40	304.70	331.80	57.00	7	38.70	18.80	14.10	25.50	1.09	11.61	5.54	2.00	3.94	1.15	0.33	39127.25	64676.23	11.55	0.57
Chelophyes appendiculata	5	59.84±2.30	5.56±0.20	978.46±88.92	41.58±2.82	2.14±0.24	7.60±0.75	22.16±1.78	3.96±0.28	11.04±1.87	6.52±0.92	9.80±1.21	2.52±0.21	156.62±18.34	187.98±23.85	28.94±6.00	7	28.80±8.70	7.16±1.50	6.22±0.72	15.46±3.29	1.21±0.09	10.79±0.42	5.73±0.71	1.70±0.19	3.86±0.17	1.47±0.13	0.33±0.03	7441.08±1042.05	9096.09±2257.74	9.66±0.16	1.22±0.09
Chuniphyes moserae	1	66.00	7.80	2102.48	156.40	9.10	12.00	35.70	5.70	9.40	7.20	9.30	2.20	158.90	232.50	40.30	7		43.50		0.00	1.46	8.46	6.26	1.31	4.23	0.42	0.28	25229.81	24772.20	10.82	0.83
Chuniphyes multidentata	5	96.36±7.71	7.56±0.46	2994.28±516.01	79.58±7.76	2.82±0.31	26.40±5.34	35.56±1.58	4.66±0.27	11.82±1.01	7.88±0.53	11.70±1.10	2.72±0.15	222.64±21.14	317.14±35.66	36.98±4.47	7	48.88±9.23	20.26±1.07	9.38±1.58	18.70±11.97	1.43±0.07	12.79±0.84	7.66±0.17	1.50±0.08	4.28±0.22	1.23±0.06	0.32±0.04	80685.78±22601.70	28468.32±4868.20	11.45±0.28	1.02±0.06
Cordagalma bimaculatum	1	27.40	13.40	2576.08	20.00	3.00	5.00	20.70	4.90	11.10	6.30			108.30	108.30	76.50	7	31.20	17.20		0.00	1.00	2.04	4.22	1.76		1.37	0.25	12880.41	5751.66	9.83	0.97
Cordagalma ordinatum	5	14.08±0.64	6.00±0.42	276.24±42.91	7.08±0.37	1.56±0.16	5.00	17.48±1.79	1.95±0.20					40.50±4.39	40.50±4.39	31.72±1.61	9.50±0.58	15.14±3.79	8.46±2.36	3.66±0.22	9.24±2.38	1.00	2.37±0.10	9.07±0.88			1.94±0.11	0.36±0.03	1381.19±214.54	676.73±140.66	7.23±0.35	2.49±0.22
Craseoa lathetica	6	91.98±9.63	8.12±0.20	3137.79±267.96	67.37±4.67	3.37±0.32	34.67±0.84	45.07±2.69	6.12±0.43	14.33±1.85	9.77±1.33	19.05±3.46	4.78±1.16	264.35±25.01	462.77±33.04	60.42±5.42	7	126.38±39.07	28.50±7.89	15.95±4.70	87.48±37.15	1.79±0.15	11.44±1.36	7.46±0.42	1.48±0.09	4.44±0.54	1.37±0.11	0.20±0.03	108050.81±7543.86	69673.77±13069.82	12.07±0.09	0.79±0.05
Desmophyes haematogaster	5	81.60±23.99	10.54±0.67	4324.38±762.45	63.04±17.33	3.64±0.34	20.80±10.07	33.22±5.09	4.90±0.68	12.64±1.46	8.02±1.18	15.66±2.52	4.02±0.38	212.14±33.97	296.36±44.56	44.76±4.87	7	55.52±15.52	36.16±10.78	13.20±4.18	16.00±11.01	1.41±0.05	8.33±2.99	6.79±0.44	1.65±0.18	3.92±0.53	1.30±0.10	0.27±0.05	87505.20±37036.55	31272.71±12259.55	11.31±0.43	1.03±0.13
Diphyes bojani	1	60.80	5.40	928.31	36.70	2.10	6.00	21.70	3.00	8.60	5.10	7.30	1.60	132.70	157.50				13.60		22.80	1.19	11.26	7.23	1.69	4.56	1.66	0.39	5569.83	5368.59	9.30	1.57
Diphyes dispar	5	91.16±8.15	9.16±0.79	4255.62±956.80	67.88±9.01	2.74±0.11	8.00±0.89	30.50±2.72	5.18±0.47	14.22±1.02	8.10±0.60	13.42±1.39	3.98±0.24	211.82±16.26	253.90±15.84	36.40±2.79	7	49.14±7.87	16.72±2.73	9.12±1.02	38.00±7.65	1.22±0.11	10.16±0.96	6.23±1.07	1.77±0.10	3.36±0.28	1.39±0.15	0.36±0.04	32613.37±6074.53	21259.31±3736.05	10.83±0.18	0.95±0.10
Erenna laciniata	4	126.95±13.66	19.45±1.09	25872.74±4679.48	102.90±12.58	5.63±0.77	251.50±57.53	34.43±6.74	14.73±1.95					2369.80±408.88	2669.10±301.78	238.83±71.08	19.75±4.03	1220.00±164.52	219.60±46.57		0.00	1.16±0.07	6.52±0.59	2.31±0.31			1.25±0.10	0.05±0.00	6845105.30±2238084.30	747922.59±184631.62	15.68±0.35	0.36±0.05
Erenna richardi	5	163.52±10.26	28.52±0.86	70727.49±8097.84	126.62±4.96	9.44±0.87	1290.40±190.31	40.12±6.67	16.84±1.82					18108.20±2174.89	18208.40±2154.01	796.10±174.40	36.80±4.41	1853.78±345.97	465.66±65.77		0.00	1.01±0.01	5.72±0.24	2.39±0.27			1.30±0.08	0.01±0.00	89002810.23±14106736.14	6373424.78±1334039.77	18.34±0.13	0.31±0.03
Erenna sirena	2	158.70±23.20	18.55±0.05	28616.05±4334.16	131.05±21.25	5.75±1.75	237.00±13.00	29.70±6.10	20.85±0.65					4360.55±113.55	4360.55±113.55	352.60±88.40	16±4	1280.00	187.40±17.30		0.00	1.00	8.55±1.23	1.43±0.34			1.21±0.02	0.04±0.00	6838347.69±1399205.55	1398380.19±209728.06	15.91±0.15	0.26±0.00
Forskalia asymmetrica	5	48.40±4.80	17.42±0.81	7858.57±1271.36	33.20±3.96	4.60±0.40	116.00±20.07	41.18±7.05	7.04±0.43	13.66±1.11	8.50±0.38	14.46±1.60	4.86±0.44	975.34±104.15	2767.06±170.52	156.10±20.44	19.60±1.17	197.28±44.58	82.30±11.04	24.16±3.14	0.00	2.93±0.26	2.78±0.24	5.86±1.10	1.61±0.13	2.95±0.07	1.47±0.05	0.02±0.00	831183.20±120689.03	437509.28±102009.19	12.99±1.05	0.66±0.03
Forskalia edwardsii	5	33.90±1.34	13.82±0.52	3445.58±377.99	24.38±2.33	3.24±0.25	32.00±2.76	30.70±2.34	6.02±0.41	10.70±1.05	7.00±0.81	10.86±0.90	3.28±0.28	322.18±19.69	832.46±34.08	87.46±5.60	14.20±0.73	69.84±9.01	51.00±7.73	17.54±0.59	0.00	2.63±0.21	2.45±0.04	5.23±0.63	1.54±0.04	3.39±0.38	1.43±0.12	0.04±0.00	108875.00±11476.85	79783.81±6853.86	12.14±0.07	0.80±0.05
Forskalia formosa	1	37.80	16.90	5652.82	23.10	4.60	60.00	39.70	6.80	14.50	10.50	13.00	5.70	751.90	1668.60	113.00	16	100.00	43.70	8.70	0.00	2.22	2.24	5.84	1.38	2.28	1.64	0.02	339168.96	235857.82	13.26	0.69
Forskalia tholoides	1	43.60	21.80	10849.23	28.30	5.80		40.60	6.30	14.20	8.00	11.00	4.30	601.40	1378.00	101.50	16	106.50	62.50	11.20	0.00	2.29	2.00	6.44	1.78	2.56	1.54	0.03		184550.16	12.13	0.75
Frillagalma vityazi	5	82.00±4.81	24.52±4.28	29789.16±10375.37	60.00±5.31	6.76±1.28	3.20±0.20	46.18±4.07	6.32±0.69					139.72±16.52	183.82±22.29	46.18±11.59	5	61.22±4.46	27.38±6.77	7.76±0.87	121.96±32.11	1.33±0.11	3.73±0.64	7.44±0.40			1.39±0.08	0.47±0.04	93914.35±30682.13	31173.07±7984.35	11.50±0.36	0.79±0.10
Gymnopraia lapislazula	5	87.50±2.19	10.58±0.31	5166.92±381.99	65.52±4.77	3.06±0.35	2.00	27.12±1.61	5.32±0.47	10.12±0.41	6.56±0.53	11.10±0.49	2.80±0.23	182.36±13.93	224.10±10.93	41.92±1.71	7	74.04±13.67	21.18±4.45	14.86±1.78	30.36±12.01	1.25±0.06	8.28±0.17	5.16±0.19	1.58±0.13	4.04±0.28	1.37±0.11	0.39±0.02	10333.83±763.99	17635.09±3015.26	10.20±0.14	0.92±0.08
Halistemma cupulifera	1	43.50	22.50	11530.65	31.30	7.20				30.70	19.80	20.40	5.40	686.40	2496.00	97.20	21		58.50	23.80	37.20	3.64	1.93		1.55	3.78	1.39	0.02			9.35
Halistemma foliacea	1	83.80	31.10	42438.93	53.50	9.20		63.50	11.90	31.60	17.10	28.10	11.30	3392.90	12904.80	421.70	36		264.20	182.30	487.20	3.80	2.69	5.34	1.85	2.49	1.57	0.01		5105879.81	15.45	0.39
Halistemma rubrum	5	52.32±5.85	16.50±1.86	8468.34±2280.70	33.92±4.25	4.52±0.39	134.00±7.64	43.40±5.22	6.78±0.54	12.16±2.75	6.52±1.16	19.20±5.14	4.78±0.55	1475.66±257.41	5269.90±1280.20	196.46±39.43	23.60±1.94	232.44±65.97	81.24±22.15	50.48±7.72	28.18±23.76	3.45±0.42	3.22±0.22	6.36±0.40	1.84±0.11	3.90±0.71	1.56±0.08	0.01±0.00	1556279.37±116648.17	990123.19±396535.32	13.90±0.62	0.71±0.06
Halistemma transliratum	1	72.80	25.40	24592.26	58.60	8.50		53.30	12.10	19.30	9.10	26.20	10.00	1673.60	7780.40	252.70	24		175.00		261.30	4.65	2.87	4.40	2.12	2.62	1.24	0.01		2627320.94	14.78	0.39
Hippopodius hippopus	5	63.78±2.85	9.44±0.85	3110.91±640.38	46.74±3.18	2.78±0.17	8.40±0.40	25.58±1.98	4.26±0.25	11.14±1.45	6.88±0.82	11.64±1.08	2.48±0.20	106.00±4.42	162.60±15.48	42.86±9.70	7	59.46±13.05	12.44±1.62	7.02±0.71	43.30±10.12	1.55±0.18	6.96±0.64	6.00±0.28	1.61±0.04	4.67±0.10	1.38±0.07	0.41±0.04	26043.91±5154.41	9101.57±814.89	10.42±0.15	1.12±0.06
Kephyes ovata	1	85.10	6.70	2000.22	73.90	2.00	12.00	32.90	4.20	12.60	7.90	12.90	3.20	112.50	121.00	54.50	7	34.60	18.70	8.50	12.30	1.08	12.70	7.83	1.59	4.03	1.15	0.70	24002.70	8754.46	10.40	1.12
Lensia conoidea	5	58.82±5.07	6.46±0.30	1319.60±205.87	43.38±5.02	2.16±0.27	6.80±0.49	23.92±1.51	4.18±0.26	9.54±0.98	5.96±0.87	10.80±0.75	2.54±0.14	148.32±4.33	186.82±11.33	35.12±1.85	6.60±0.40	23.48±4.64	14.10±2.33	8.14±0.64	22.42±4.56	1.26±0.07	9.10±0.61	5.73±0.13	1.64±0.08	4.25±0.19	1.38±0.09	0.31±0.02	9023.12±1749.58	10222.28±2034.21	9.81±0.16	1.15±0.06
Lilyopsis fluoracantha	3	157.80±7.77	16.27±1.74	22713.28±5164.46	134.20±13.70	5.30±0.55	28.00±4.62	61.50±3.04	9.17±0.62	20.67±2.43	10.97±0.32	24.57±0.71	6.27±0.62	597.00±38.93	837.53±72.27	102.47±9.02	7	219.57±140.22	23.43±1.20	16.63±2.61	82.07±37.69	1.43±0.20	9.86±0.77	6.77±0.54	1.89±0.24	3.97±0.26	1.19±0.08	0.19±0.01	594072.66±96123.86	250178.89±38244.55	13.62±0.16	0.52±0.03
Lilyopsis medusa	1	40.50	4.30	392.10	25.60	2.80	20.00	26.50	4.20	22.80	13.20	13.00	3.20	254.60	400.60	43.30	7	52.80	44.40	7.70	131.40	1.57	9.42	6.31	1.73	4.06	1.58	0.10	7841.90	23345.58	10.35	1.12
Lychnagalma utricularia	5	79.42±2.05	18.78±1.15	14833.25±1767.39	56.84±2.65	6.20±0.39	580.40±72.75	50.84±4.56	8.84±1.20					2253.50±242.45	22427.70±6709.99	199.54±7.17	19.80±1.98	599.30±97.74	166.00±30.02	79.98±5.96	2150.62±241.03	9.65±2.28	4.31±0.34	5.92±0.47			1.41±0.08	0.00±0.00	8642061.17±1422405.09	4940439.15±1209632.19	16.39±0.14	0.57±0.06
Marrus claudanielis	5	88.20±4.04	22.66±0.61	23809.12±1737.24	60.36±9.02	5.28±0.31	276.40±51.48	44.24±3.73	6.84±0.82	16.04±1.73	10.40±1.20	18.70±1.25	5.44±0.79	5990.86±3634.93	10092.48±2879.48	133.50±11.78	17.20±1.43	299.14±62.36	100.70±15.78	31.58±3.83	22.72±22.72	3.14±0.78	3.90±0.19	6.57±0.29	1.56±0.08	3.68±0.47	1.60±0.25	0.01±0.00	6690249.26±1488301.16	1993627.90±1037304.20	15.87±0.24	0.72±0.07
Marrus orthocanna	1	49.10	12.00	3702.06	40.30	5.80	38.00	31.30	4.00	14.30	8.40	13.80	4.40	691.40	691.40	102.60	16	80.70	38.60	14.30	27.50	1.00	4.09	7.83	1.70	3.14	1.22	0.07	140678.33	45324.43	12.13	1.17
Nanomia sp	11	31.59±2.21	15.16±1.31	4537.73±1154.50	22.40±1.76	4.45±0.47	128.36±51.05	29.99±2.92	5.93±0.56	14.42±1.29	7.14±0.51	15.69±1.57	4.23±0.48	633.65±151.94	2810.52±744.37	106.27±15.75	17.73±1.74	120.47±25.81	56.72±13.27	40.84±14.40	238.72±79.15	4.21±0.19	2.14±0.11	5.17±0.35	2.04±0.11	3.81±0.18	1.43±0.05	0.02±0.00	627963.84±254457.98	380184.45±168164.31	12.94±0.45	0.87±0.07
Nectadamas richardi	1	73.80	14.60	8236.86			6.00	74.40	9.00										9.20	6.70	0.00		5.05	8.27					49421.16		9.02	0.52
Physalia physalis	5						0.00	23.54±1.81	20.96±1.65					724.54±147.97	778.54±236.01	295.34±64.70	29.60±5.45	517.42±169.52	169.66±30.33		0.00	1.04±0.15		1.13±0.04						231908.96±99649.17	12.02±0.41	0.28±0.02
Physonect sp	1	126.30	19.40	24888.94	80.70	6.30	54.00	75.20	9.20	19.50	13.90	31.90	12.50	774.60	783.50	230.50	26	156.80	52.70	32.40	0.00	1.01	6.51	8.17	1.40	2.55	1.57	0.16	1344002.91	283820.19	14.30	0.51
Physophora gilmeri	1	102.00	26.30	36941.23	70.00	7.00	104.00	53.40	9.00					989.00	4638.20	170.60	18	500.00	228.20	42.30	1606.10	4.69	3.88	5.93			1.46	0.02	3841887.52	1167163.94	15.43	0.52
Physophora hydrostatica	5	80.86±9.55	19.08±2.53	18279.72±5987.28	59.34±6.13	5.90±0.43	33.60±8.38	40.66±5.08	7.12±0.97	7.03±0.37	5.23±0.29	12.23±1.25	2.67±0.16	702.90±132.40	3523.74±732.75	85.78±13.61	13±1.48	218.02±28.08	98.86±26.36	23.40±3.60	791.22±144.07	4.92±0.17	4.29±0.22	5.76±0.32	1.36±0.12	4.55±0.20	1.36±0.04	0.03±0.00	760746.88±315977.47	658017.60±226836.91	13.68±0.57	0.71±0.09
Praya dubia	5	140.20±12.06	13.56±1.06	13593.61±1962.19	103.40±15.56	4.90±0.46	36.00±4.60	69.32±7.20	8.04±0.37	13.88±1.24	9.26±1.04	23.52±2.37	5.02±0.28	321.12±27.54	701.66±54.92	65.86±7.49	7	93.70±13.27	39.38±6.51	10.62±1.06	18.68±11.44	2.19±0.04	10.66±1.38	8.67±0.92	1.53±0.12	4.68±0.36	1.44±0.17	0.20±0.02	508561.11±118405.79	210656.48±36776.48	13.39±0.23	0.59±0.02
Praya reticulata	1	207.90	15.00	24492.70	167.70	7.90	72.00	97.90	10.90	18.50	13.00	33.30	7.60	671.70	1913.90	78.10	7		99.40	24.40	0.00	2.85	13.86	8.98	1.42	4.38	1.24	0.11	1763474.33	1069367.68	14.86	0.43
Resomia dunni	1	277.10	44.80	291200.55	233.30	15.40		93.90	11.50	36.70	18.10	28.90	10.70		12820.00	342.50	27		136.40	101.80			6.19	8.17	2.03	2.70	1.19	0.02		7248532.33	15.80	0.40
Resomia ornicephala	6	67.37±1.72	17.05±1.19	10614.00±1720.95	49.98±2.74	5.58±0.21	182.83±18.01	63.65±2.98	9.33±0.48	19.25±0.46	16.13±0.75	24.95±0.40	6.52±0.30	1685.30±89.47	4984.73±334.54	155.92±21.26	23±0.58	216.92±37.42	133.92±15.16	51.43±11.30	419.43±77.30	3.29±0.10	4.03±0.24	6.86±0.26	1.20±0.04	3.87±0.20	1.37±0.09	0.01±0.00	1992106.63±424360.10	1571487.06±195174.19	15.02±0.16	0.51±0.03
Resomia persica	1	172.00	37.40	125971.21	135.30	7.90		87.20	12.40	30.60	16.20	23.70	3.50	1458.60	7060.50	207.50	14	191.00	184.60	75.70	0.00	4.84	4.60	7.03	1.89	6.77	1.27	0.02		3997350.68	15.20	0.38
Rhizophysa eysenhardtii	5						0.00	16.90±1.12	14.26±1.20					1132.46±319.41	1132.46±319.41	50.58±13.73	2.60±0.60	175.34±49.11	38.40±8.87		0.00	1.00		1.20±0.08						134882.90±36730.34	11.67±0.27	0.41±0.03
Rhizophysa filiformis	5						0.00	24.82±2.05	22.86±1.82					153.10±18.65	153.10±18.65	112.98±6.27	6.80±0.58	262.82±31.61	87.38±11.52		0.00	1.00		1.09±0.03						47446.55±9349.78	10.67±0.23	0.26±0.02
Rosacea cymbiformis	3	72.93±16.37	9.20±2.47	4570.63±3191.27	56.03±7.81	3.53±1.60	12.67±2.91	35.03±2.84	6.07±1.32	13.30±2.03	8.77±0.38	12.47±0.91	3.27±0.48	235.93±104.89	336.03±78.19	41.97±9.56	7	50.60±11.82	27.63±15.33	7.77±2.92	68.83±18.45	1.70±0.35	8.09±0.32	6.08±0.70	1.51±0.20	4.00±0.67	1.27±0.10	0.22±0.03	43725.67±22556.88	43145.89±21739.40	11.10±0.53	0.84±0.14
Rosacea plicata	1	89.50	10.40	5068.62	69.10	4.70	24.00	33.20	4.50	12.30	6.70	18.60	4.80	252.00	261.10	53.00	7	74.00	15.10	4.10	46.40	1.04	8.61	7.38	1.84	3.88	1.30	0.34	121646.77	20424.72	11.86	1.04
Sphaeronectes koellikeri	5	24.88±1.46	4.98±0.10	321.11±10.74	16.44±2.00	1.62±0.17	4.80±0.49	11.92±0.49	2.00±0.09	6.18±0.58	3.34±0.29	6.14±0.42	1.58±0.18	45.76±2.19	56.98±3.49	15.00±1.10	7	12.58±2.07	5.16±0.44	2.66±0.20	14.16±3.15	1.24±0.03	5.02±0.38	6.01±0.35	1.89±0.21	4.07±0.51	1.57±0.12	0.44±0.04	1525.07±119.41	703.81±35.05	7.70±0.06	2.39±0.11
Stephanomia amphytridis	5	161.98±3.46	43.50±1.10	160586.10±7204.17	125.00±2.33	14.10±0.38	425.50±52.90	130.68±5.69	18.42±0.77	42.12±3.98	26.06±2.99	45.06±2.61	12.74±0.80	7952.28±739.24	21768.90±2225.54	734.91±71.02	43.40±5.56	1137.13±92.54	404.40±70.59	377.12±38.10	0.00	2.73±0.09	3.74±0.15	7.19±0.62	1.64±0.09	3.58±0.26	1.29±0.05	0.01±0.00	65597086.06±7019318.87	27409899.85±3280806.25	18.06±0.29	0.25±0.01
Stephanophyes superba	2	96.35±6.05	8.58±1.48	3899.43±1515.99	72.30±8.50	3.83±0.03	35.00±1.00	42.40±0.80	6.80±0.50	16.88±3.98	11.55±0.95	20.55±1.95	4.05±0.05	543.78±60.23	978.00±120.00	70.98±10.98	7	64.38±19.78	27.95±5.95	11.85±2.05	56.75±12.75	1.80±0.02	11.45±1.26	6.28±0.58	1.44±0.23	5.08±0.54	1.36±0.24	0.10±0.02	137995.93±56959.00	146447.73±10020.17	12.54±0.17	0.69±0.04
Sulculeolaria quadrivalvis	5	31.80±2.81	4.80±0.49	425.31±119.70	23.30±2.15	1.82±0.19	7.60±0.40	18.60±2.22	3.48±0.34	9.48±1.78	5.52±1.17	8.14±1.34	2.14±0.38	90.04±5.31	122.86±13.16	26.64±4.56	7	26.78±3.37	10.86±1.88	6.08±0.89	17.52±3.38	1.36±0.11	6.69±0.37	5.34±0.42	1.77±0.21	3.86±0.32	1.37±0.07	0.27±0.03	3082.84±735.80	4551.03±1254.02	8.85±0.21	1.42±0.14
Thermopalia taraxaca	1	33.80	14.00	3468.75	23.30	3.00				11.90	5.00	18.80	4.30										2.41		2.38	4.37	1.45				8.15
Vogtia glabra	1	115.80	24.80	37291.65	73.20	7.80	8.00	34.50	6.60	13.70	6.60	13.50	2.80	318.40	599.10	54.10	7	51.40	8.50	8.90	76.00	1.88	4.67	5.23	2.08	4.82	1.58	0.19	298333.17	71426.76	12.82	0.72
Vogtia serrata	5	163.96±7.43	23.56±0.38	47839.47±3141.75	109.56±5.36	6.40±0.68	12.80±1.50	53.32±1.93	7.00±0.31	15.36±0.99	9.12±0.67	17.74±0.62	4.70±0.43	616.30±82.94	1361.64±232.43	71.70±3.36	7	199.52±25.47	48.88±9.75	16.04±3.03	153.40±48.24	2.19±0.17	6.96±0.28	7.72±0.60	1.69±0.08	3.88±0.31	1.50±0.05	0.13±0.02	621637.11±99451.35	264272.03±43860.12	13.65±0.15	0.67±0.02
Vogtia spinosa	1	144.20	27.30	56271.72	93.40	11.20	6.00	39.80	5.70	16.10	9.10	10.60	3.00	407.40	1007.60	50.00	7	97.80	16.60	10.10	88.70	2.47	5.28	6.98	1.77	3.53	1.54	0.14	337630.32	119686.37	13.03	0.82
